# Supplementary material for: Isolation and Characterization of Contemporary Bovine Coronavirus Strains
Source: Viruses. 2024 Jun 16;16(6):965. doi: 10.3390/v16060965 (PMC11209117; doi:10.3390/v16060965)
Supplement: Supplementary file 1 [file viruses-16-00965-s001.zip]

Archive with 1 entries (1 files):
- viruses-3006928-supplementary.pdf
